# Supplementary material for: Companion Animals—An Overlooked and Misdiagnosed Reservoir of Carbapenem Resistance
Source: Antibiotics (Basel). 2022 Apr 17;11(4):533. doi: 10.3390/antibiotics11040533 (PMC9032395; doi:10.3390/antibiotics11040533)
Supplement: Supplementary file 1 [file antibiotics-11-00533-s001.zip]

Archive with 1 entries (1 files):
- antibiotics-1678948-supplementary.pdf
